# Supplementary material for: Predictability of intelligence and age from structural connectomes
Source: PLoS One. 2024 Apr 1;19(4):e0301599. doi: 10.1371/journal.pone.0301599 (PMC10984540; doi:10.1371/journal.pone.0301599)
Supplement: S1 Table — (XLSX) [file pone.0301599.s001.xlsx]

## Sheet: hcp_1048subj_ids
HCP Subject ID
100206
100307
100408
100610
101006
101107
101309
101410
101915
102008
102109
102311
102513
102614
102715
102816
103010
103111
103212
103414
103515
103818
104012
104416
104820
105014
105115
105216
105620
105923
106016
106319
106521
106824
107018
107321
107422
107725
108020
108121
108222
108323
108525
108828
109123
109830
110007
110411
110613
111211
111312
111413
111716
112112
112314
112516
112819
112920
113215
113316
113619
113821
113922
114116
114217
114318
114419
114621
114823
115017
115219
115320
115724
115825
116221
116423
116524
116726
117021
117122
117324
117930
118023
118124
118225
118528
118730
118831
118932
119025
119126
119732
119833
120010
120111
120212
120414
120515
120717
121416
121618
121719
121921
122317
122418
122620
122822
123117
123420
123521
123723
123824
123925
124220
124422
124624
124826
125222
125424
125525
126325
126426
126628
127226
127327
127630
127731
127832
127933
128026
128127
128632
128935
129028
129129
129331
129634
129937
130013
130114
130316
130417
130518
130619
130720
130821
130922
131217
131419
131722
131823
131924
132017
132118
133019
133625
133827
133928
134021
134223
134324
134425
134627
134728
134829
135124
135225
135528
135629
135730
135932
136126
136227
136631
136732
136833
137027
137128
137229
137431
137532
137633
137936
138130
138231
138332
138534
138837
139233
139435
139637
139839
140117
140420
140824
140925
141119
141422
141826
142828
143224
143325
143426
143830
144125
144226
144428
144731
144832
144933
145127
145632
145834
146129
146331
146432
146533
146735
146836
146937
147030
147636
147737
148032
148133
148335
148436
148840
148941
149236
149337
149539
149741
149842
150019
150524
150625
150726
150928
151021
151223
151324
151425
151526
151627
151728
151829
151930
152225
152427
152831
153025
153126
153227
153429
153631
153732
153833
153934
154229
154330
154431
154532
154734
154835
154936
155231
155635
155938
156031
156334
156435
156536
156637
157336
157437
157942
158035
158136
158338
158540
158843
159138
159239
159340
159441
159744
159946
160123
160729
160830
160931
161327
161630
161731
161832
162026
162228
162329
162733
162935
163129
163331
163432
163836
164030
164131
164636
164939
165032
165436
165638
165840
165941
166438
166640
167036
167238
167440
167743
168139
168240
168341
168745
168947
169040
169343
169444
169545
169747
169949
170631
170934
171330
171431
171532
171633
172029
172130
172332
172433
172534
172635
172938
173132
173233
173334
173435
173536
173637
173738
173839
173940
174437
174841
175035
175136
175237
175338
175439
175540
175742
176037
176239
176441
176542
176744
176845
177140
177241
177342
177645
177746
178142
178243
178647
178748
178849
178950
179245
179346
179548
179952
180129
180230
180432
180533
180735
180836
180937
181131
181232
181636
182032
182436
182739
182840
183034
183337
183741
185038
185139
185341
185442
185846
185947
186040
186141
186444
186545
186848
187143
187345
187547
187850
188145
188347
188448
188549
188751
189349
189450
189652
190031
191235
191336
191437
191841
191942
192035
192136
192237
192439
192540
192641
192843
193239
193441
193845
194140
194443
194645
194746
194847
195041
195445
195647
195849
195950
196144
196346
196750
196851
196952
197348
197550
197651
198047
198249
198350
198451
198653
198855
199150
199251
199352
199453
199655
199958
200008
200109
200210
200311
200513
200614
200917
201111
201414
201515
201818
202113
202719
202820
203418
203923
204016
204218
204319
204420
204521
204622
205119
205220
205725
205826
206222
206323
206525
206727
206828
206929
207123
207426
208024
208125
208226
208327
208428
208630
209127
209228
209329
209834
209935
210011
210112
210415
210617
211114
211215
211316
211417
211619
211720
211821
211922
212015
212116
212217
212318
212419
212823
213017
213421
213522
214019
214221
214423
214524
214625
217126
217429
219231
220721
221319
223929
224022
227432
227533
228434
231928
233326
236130
237334
238033
239944
245333
246133
248238
248339
249947
250427
250932
251833
255639
255740
256540
257542
257845
257946
263436
268749
268850
270332
274542
275645
280739
280941
281135
283543
285345
285446
286347
286650
287248
289555
290136
293748
295146
297655
298051
298455
299154
300618
300719
303119
303624
304020
304727
305830
307127
308129
308331
309636
310621
311320
314225
316633
316835
317332
318637
320826
321323
322224
325129
329440
329844
330324
333330
334635
336841
339847
341834
342129
346137
346945
348545
349244
350330
351938
352132
352738
353740
356948
358144
360030
361234
361941
362034
365343
366042
366446
368551
368753
371843
376247
377451
378756
378857
379657
380036
381038
381543
382242
385046
385450
386250
387959
389357
391748
392447
392750
393550
394956
395251
395756
395958
397154
397760
397861
401422
406432
406836
412528
413934
414229
415837
419239
421226
422632
424939
432332
433839
436239
436845
441939
445543
448347
449753
453441
453542
454140
456346
459453
461743
462139
463040
465852
467351
468050
469961
473952
475855
479762
480141
481042
481951
485757
486759
492754
495255
497865
499566
500222
506234
510225
510326
512835
513130
513736
516742
517239
518746
519647
519950
520228
521331
522434
523032
524135
525541
529549
529953
530635
531536
531940
536647
540436
541640
541943
545345
547046
548250
549757
550439
552241
553344
555348
555651
555954
557857
558657
558960
559053
559457
561242
561444
561949
562345
562446
565452
566454
567052
567759
567961
568963
569965
570243
571144
571548
572045
573249
573451
576255
578057
578158
579665
579867
580044
580347
580650
580751
581349
581450
583858
585256
585862
586460
587664
588565
589567
590047
592455
597869
598568
599065
599469
599671
601127
604537
609143
611938
613538
614439
615441
615744
616645
617748
618952
620434
622236
623844
626648
627549
627852
628248
633847
634748
638049
644044
644246
645450
645551
647858
654350
654552
654754
656253
656657
657659
660951
663755
664757
665254
667056
668361
671855
672756
673455
675661
677766
677968
679568
679770
680250
680452
680957
683256
685058
686969
687163
690152
692964
693461
693764
694362
695768
698168
700634
701535
702133
704238
705341
706040
707749
709551
713239
715041
715647
715950
720337
723141
724446
725751
727553
727654
728454
729254
729557
731140
732243
734045
735148
737960
742549
744553
748258
748662
749058
749361
751348
751550
753150
753251
756055
757764
759869
760551
761957
763557
765056
765864
766563
767464
769064
770352
771354
773257
774663
779370
782561
783462
784565
786569
788674
788876
789373
792564
792766
792867
793465
800941
802844
803240
804646
809252
810439
810843
812746
814548
814649
815247
816653
818455
818859
820745
825048
825553
825654
826353
826454
827052
828862
832651
833148
833249
835657
837560
837964
841349
843151
844961
845458
849264
849971
852455
856463
856766
856968
857263
859671
861456
865363
867468
869472
870861
871762
871964
872158
872562
873968
877168
877269
878776
878877
880157
882161
884064
885975
886674
887373
888678
889579
891667
894067
894673
894774
896778
896879
898176
899885
901038
901139
901442
902242
904044
905147
907656
908860
910241
910443
911849
912447
917255
917558
919966
922854
923755
926862
927359
929464
930449
932554
933253
937160
942658
943862
947668
951457
952863
955465
957974
958976
959574
962058
965367
965771
966975
969476
970764
971160
972566
973770
978578
979984
983773
984472
987074
987983
989987
990366
991267
992673
992774
993675
994273
995174
996782
