# Supplementary material for: Predictability of intelligence and age from structural connectomes
Source: PLoS One. 2024 Apr 1;19(4):e0301599. doi: 10.1371/journal.pone.0301599 (PMC10984540; doi:10.1371/journal.pone.0301599)
Supplement: S2 Table — (XLSX) [file pone.0301599.s002.xlsx]

## Sheet: adni_94_subj_ids
ADNI ID
033_S_4177
023_S_4448
003_S_6067
041_S_4200
129_S_6621
141_S_6015
020_S_6513
021_S_0337
099_S_6025
127_S_6173
099_S_6097
012_S_4643
041_S_4427
114_S_0416
029_S_4585
941_S_6044
941_S_4365
068_S_0127
014_S_6199
135_S_6510
141_S_0767
037_S_6204
129_S_4422
941_S_6575
141_S_6178
135_S_6360
067_S_0059
127_S_0259
127_S_6024
941_S_6580
023_S_4164
018_S_4399
135_S_6509
099_S_6396
128_S_4607
018_S_4313
020_S_6185
141_S_6116
041_S_6159
127_S_4604
129_S_6452
116_S_4453
137_S_4482
014_S_6522
011_S_6465
941_S_4376
016_S_4951
023_S_0031
014_S_4401
135_S_4446
029_S_4290
126_S_0680
032_S_6279
141_S_6061
135_S_6104
021_S_6312
301_S_6326
032_S_6211
135_S_6359
116_S_6133
099_S_6038
129_S_4369
018_S_4400
114_S_6251
041_S_6401
137_S_4520
099_S_6016
127_S_4148
135_S_4598
305_S_6157
041_S_6136
023_S_6399
941_S_6333
021_S_4276
024_S_6385
036_S_6316
029_S_6289
023_S_1190
024_S_6184
941_S_4100
029_S_4384
024_S_6005
024_S_4084
941_S_6054
024_S_6202
037_S_6031
941_S_6080
941_S_4292
037_S_4028
941_S_6094
941_S_6058
021_S_4254
002_S_1261
002_S_6009
